# Supplementary material for: Dissociation of the nuclear basket triggers chromosome loss in aging yeast
Source: eLife. 2025 Oct 30;14:RP104530. doi: 10.7554/eLife.104530 (PMC12574999; doi:10.7554/eLife.104530)
Supplement: Figure 1—source data 1. [file elife-104530-fig1-data1.zip]

Archive with 3 entries (2 files):
- Suplementary data_Plasmid sequences/
- Suplementary data_Plasmid sequences/PYB2665.gbk
- Suplementary data_Plasmid sequences/PYB546_YRp17.str
