# Supplementary material for: Dissociation of the nuclear basket triggers chromosome loss in aging yeast
Source: eLife. 2025 Oct 30;14:RP104530. doi: 10.7554/eLife.104530 (PMC12574999; doi:10.7554/eLife.104530)
Supplement: Figure 1—source data 1. [file elife-104530-fig1-data1.zip › Suplementary data_Plasmid sequences/PYB546_YRp17.str]

LOCUS       New_DNA                 7002 bp ds-DNA     linear       18-JUL-2025
DEFINITION  .
ACCESSION   
VERSION     
SOURCE      .
  ORGANISM  .
COMMENT     
COMMENT     ApEinfo:methylated:1
ORIGIN
        1 GAATTAATTC GGTCGAAAAA AGAAAAGGAG AGGGCCAAGA GGGAGGGCAT TGGTGACTAT
       61 TGAGCACGTG AGTATACGTG ATTAAGCACA CAAAGGCAGC TTGGAGTATG TCTGTTATTA
      121 ATTTCACAGG TAGTTCTGGT CCATTGGTGA AAGTTTGCGG CTTGCAGAGC ACAGAGGCCG
      181 CAGAATGTGC TCTAGATTCC GATGCTGACT TGCTGGGTAT TATATGTGTG CCCAATAGAA
      241 AGAGAACAAT TGACCCGGTT ATTGCAAGGA AAATTTCAAG TCTTGTAAAA GCATATAAAA
      301 ATAGTTCAGG CACTCCGAAA TACTTGGTTG GCGTGTTTCG TAATCAACCT AAGGAGGATG
      361 TTTTGGCTCT GGTCAATGAT TACGGCATTG ATATCGTCCA ACTGCATGGA GATGAGTCGT
      421 GGCAAGAATA CCAAGAGTTC CTCGGTTTGC CAGTTATTAA AAGACTCGTA TTTCCAAAAG
      481 ACTGCAACAT ACTACTCAGT GCAGCTTCAC AGAAACCTCA TTCGTTTATT CCCTTGTTTG
      541 ATTCAGAAGC AGGTGGGACA GGTGAACTTT TGGATTGGAA CTCGATTTCT GACTGGGTTG
      601 GAAGGCAAGA GAGCCCCGAA AGCTTACATT TTATGTTAGC TGGTGGACTG ACGCCAGAAA
      661 ATGTTGGTGA TGCGCTTAGA TTAAATGGCG TTATTGGTGT TGATGTAAGC GGAGGTGTGG
      721 AGACAAATGG TGTAAAAGAC TCTAACAAAA TAGCAAATTT CGTCAAAAAT GCTAAGAAAT
      781 AGGTTATTAC TGAGTAGTAT TTATTTAAGT ATTGTTTGTG CACTTGCCTG CAGGCCTTTT
      841 GAAAAGCAAG CATAAAAGAT CTAAACATAA AATCTGTAAA ATAACAAGAT GTAAAGATAA
      901 TGCTAAATCA TTTGGCTTTT TGATTGATTG TACAGGAAAA TATACATCGC AGGGGGTTGA
      961 CTTTTACCAT TTCACCGCAA TGGAATCAAA CTTGTTGAAG AGAATGTTCA CAGGCGCATA
     1021 CGCTACAATG ACCCGATTCT TGCTAGCCTT TTCTCGGTCT TGCAAACAAC CGCCGGCAGC
     1081 TTAGTATATA AATACACATG TACATACCTC TCTCCGTATC CTCGTAATCA TTTTCTTGTA
     1141 TTTATCGTCT TTTCGCTGTA AAAACTTTAT CACACTTATC TCAAATACAC TTATTAACCG
     1201 CTTTTACTAT TATCTTCTAC GCTGACAGTA ATATCAAACA GTGACACATA TTAAACACAG
     1261 TGGTTTCTTT GCATAAACAC CATCAGCCTC AAGTCGTCAA GTAAAGATTT CGTGTTCATG
     1321 CAGATAGATA ACAATCTATA TGTTGATAAT TAGCGTTGCC TCATCAATGC GAGATCCGTT
     1381 TAACCGGACC CTAGTGCACT TACCCCACGT TCGGTCCACT GTGTGCCGAA CATGCTCCTT
     1441 CACTATTTTA ACATGTGGAA TTAATTCTCA TGTTTGACAG CTTATCATCG ATAAGCTTTA
     1501 ATGCGGTAGT TTATCACAGT TAAATTGCTA ACGCAGTCAG GCACCGTGTA TGAAATCTAA
     1561 CAATGCGCTC ATCGTCATCC TCGGCACCGT CACCCTGGAT GCTGTAGGCA TAGGCTTGGT
     1621 TATGCCGGTA CTGCCGGGCC TCTTGCGGGA TATCGTCCAT TCCGACAGCA TCGCCAGTCA
     1681 CTATGGCGTG CTGCTAGCGC TATATGCGTT GATGCAATTT CTATGCGCAC CCGTTCTCGG
     1741 AGCACTGTCC GACCGCTTTG GCCGCCGCCC AGTCCTGCTC GCTTCGCTAC TTGGAGCCAC
     1801 TATCGACTAC GCGATCATGG CGACCACACC CGTCCTGTGG ATCCTCTACG CCGGACGCAT
     1861 CGTGGCCGGC ATCACCGGCG CCACAGGTGC GGTTGCTGGC GCCTATATCG CCGACATCAC
     1921 CGATGGGGAA GATCGGGCTC GCCACTTCGG GCTCATGAGC GCTTGTTTCG GCGTGGGTAT
     1981 GGTGGCAGGC CCCGTGGCCG GGGGACTGTT GGGCGCCATC TCCTTGCATG CACCATTCCT
     2041 TGCGGCGGCG GTGCTCAACG GCCTCAACCT ACTACTGGGC TGCTTCCTAA TGCAGGAGTC
     2101 GCATAAGGGA GAGCGTCGAC CGATGCCCTT GAGAGCCTTC AACCCAGTCA GCTCCTTCCG
     2161 GTGGGCGCGG GGCATGACTA TCGTCGCCGC ACTTATGACT GTCTTCTTTA TCATGCAACT
     2221 CGTAGGACAG GTGCCGGCAG CGCTCTGGGT CATTTTCGGC GAGGACCGCT TTCGCTGGAG
     2281 CGCGACGATG ATCGGCCTGT CGCTTGCGGT ATTCGGAATC TTGCACGCCC TCGCTCAAGC
     2341 CTTCGTCACT GGTCCCGCCA CCAAACGTTT CGGCGAGAAG CAGGCCATTA TCGCCGGCAT
     2401 GGCGGCCGAC GCGCTGGGCT ACGTCTTGCT GGCGTTCGCG ACGCGAGGCT GGATGGCCTT
     2461 CCCCATTATG ATTCTTCTCG CTTCCGGCGG CATCGGGATG CCCGCGTTGC AGGCCATGCT
     2521 GTCCAGGCAG GTAGATGACG ACCATCAGGG ACAGCTTCAA GGATCGCTCG CGGCTCTTAC
     2581 CAGCCTAACT TCGATCACTG GACCGCTGAT CGTCACGGCG ATTTATGCCG CCTCGGCGAG
     2641 CACATGGAAC GGGTTGGCAT GGATTGTAGG CGCCGCCCTA TACCTTGTCT GCCTCCCCGC
     2701 GTTGCGTCGC GGTGCATGGA GCCGGGCCAC CTCGACCTGA ATGGAAGCCG GCGGCACCTC
     2761 GCTAACGGAT TCACCACTCC AAGAATTGGA GCCAATCAAT TCTTGCGGAG AACTGTGAAT
     2821 GCGCAAACCA ACCCTTGGCA GAACATATCC ATCGCGTCCG CCATCTCCAG CAGCCGCACG
     2881 CGGCGCATCC CCCCCCCCCT TTCAATTCAA TTCATCATTT TTTTTTTATT CTTTTTTTTG
     2941 ATTTCGGTTT CTTTGAAATT TTTTTGATTC GGTAATCTCC GAACAGAAGG AAGAACGAAG
     3001 GAAGGAGCAC AGACTTAGAT TGGTATATAT ACGCATATGT AGTGTTGAAG AAACATGAAA
     3061 TTGCCCAGTA TTCTTAACCC AACTGCACAG AACAAAAACC TGCAGGAAAC GAAGATAAAT
     3121 CATGTCGAAA GCTACATATA AGGAACGTGC TGCTACTCAT CCTAGTCCTG TTGCTGCCAA
     3181 GCTATTTAAT ATCATGCACG AAAAGCAAAC AAACTTGTGT GCTTCATTGG ATGTTCGTAC
     3241 CACCAAGGAA TTACTGGAGT TAGTTGAAGC ATTAGGTCCC AAAATTTGTT TACTAAAAAC
     3301 ACATGTGGAT ATCTTGACTG ATTTTTCCAT GGAGGGCACA GTTAAGCCGC TAAAGGCATT
     3361 ATCCGCCAAG TACAATTTTT TACTCTTCGA AGACAGAAAA TTTGCTGACA TTGGTAATAC
     3421 AGTCAAATTG CAGTACTCTG CGGGTGTATA CAGAATAGCA GAATGGGCAG ACATTACGAA
     3481 TGCACACGGT GTGGTGGGCC CAGGTATTGT TAGCGGTTTG AAGCAGGCGG CAGAAGAAGT
     3541 AACAAAGGAA CCTAGAGGCC TTTTGATGTT AGCAGAATTG TCATGCAAGG GCTCCCTATC
     3601 TACTGGAGAA TATACTAAGG GTACTGTTGA CATTGCGAAG AGCGACAAAG ATTTTGTTAT
     3661 CGGCTTTATT GCTCAAAGAG ACATGGGTGG AAGAGATGAA GGTTACGATT GGTTGATTAT
     3721 GACACCCGGT GTGGGTTTAG ATGACAAGGG AGACGCATTG GGTCAACAGT ATAGAACCGT
     3781 GGATGATGTG GTCTCTACAG GATCTGACAT TATTATTGTT GGAAGAGGAC TATTTGCAAA
     3841 GGGAAGGGAT GCTAAGGTAG AGGGTGAACG TTACAGAAAA GCAGGCTGGG AAGCATATTT
     3901 GAGAAGATGC GGCCAGCAAA ACTAAAAAAC TGTATTATAA GTAAATGCAT GTATACTAAA
     3961 CTCACAAATT AGAGCTTCAA TTTAATTATA TCAGTTATTA CCCGGGAATC TCGGTCGTAA
     4021 TGATTTTTAT AATGACGAAA AAAAAAAAAT TGGAAAGAAA AGGGGGGGGG GGCAGCGTTG
     4081 GGTCCTGGCC ACGGGTGCGC ATGATCGTGC TCCTGTCGTT GAGGACCCGG CTAGGCTGGC
     4141 GGGGTTGCCT TACTGGTTAG CAGAATGAAT CACCGATACG CGAGCGAACG TGAAGCGACT
     4201 GCTGCTGCAA AACGTCTGCG ACCTGAGCAA CAACATGAAT GGTCTTCGGT TTCCGTGTTT
     4261 CGTAAAGTCT GGAAACGCGG AAGTCAGCGC CCTGCACCAT TATGTTCCGG ATCTGCATCG
     4321 CAGGATGCTG CTGGCTACCC TGTGGAACAC CTACATCTGT ATTAACGAAG CGCTGGCATT
     4381 GACCCTGAGT GATTTTTCTC TGGTCCCGCC GCATCCATAC CGCCAGTTGT TTACCCTCAC
     4441 AACGTTCCAG TAACCGGGCA TGTTCATCAT CAGTAACCCG TATCGTGAGC ATCCTCTCTC
     4501 GTTTCATCGG TATCATTACC CCCATGAACA GAAATTCCCC CTTACACGGA GGCATCAAGT
     4561 GACCAAACAG GAAAAAACCG CCCTTAACAT GGCCCGCTTT ATCAGAAGCC AGACATTAAC
     4621 GCTTCTGGAG AAACTCAACG AGCTGGACGC GGATGAACAG GCAGACATCT GTGAATCGCT
     4681 TCACGACCAC GCTGATGAGC TTTACCGCAG CTGCCTCGCG CGTTTCGGTG ATGACGGTGA
     4741 AAACCTCTGA CACATGCAGC TCCCGGAGAC GGTCACAGCT TGTCTGTAAG CGGATGCCGG
     4801 GAGCAGACAA GCCCGTCAGG GCGCGTCAGC GGGTGTTGGC GGGTGTCGGG GCGCAGCCAT
     4861 GACCCAGTCA CGTAGCGATA GCGGAGTGTA TACTGGCTTA ACTATGCGGC ATCAGAGCAG
     4921 ATTGTACTGA GAGTGCACCA TATGCGGTGT GAAATACCGC ACAGATGCGT AAGGAGAAAA
     4981 TACCGCATCA GGCGCTCTTC CGCTTCCTCG CTCACTGACT CGCTGCGCTC GGTCGTTCGG
     5041 CTGCGGCGAG CGGTATCAGC TCACTCAAAG GCGGTAATAC GGTTATCCAC AGAATCAGGG
     5101 GATAACGCAG GAAAGAACAT GTGAGCAAAA GGCCAGCAAA AGGCCAGGAA CCGTAAAAAG
     5161 GCCGCGTTGC TGGCGTTTTT CCATAGGCTC CGCCCCCCTG ACGAGCATCA CAAAAATCGA
     5221 CGCTCAAGTC AGAGGTGGCG AAACCCGACA GGACTATAAA GATACCAGGC GTTTCCCCCT
     5281 GGAAGCTCCC TCGTGCGCTC TCCTGTTCCG ACCCTGCCGC TTACCGGATA CCTGTCCGCC
     5341 TTTCTCCCTT CGGGAAGCGT GGCGCTTTCT CATAGCTCAC GCTGTAGGTA TCTCAGTTCG
     5401 GTGTAGGTCG TTCGCTCCAA GCTGGGCTGT GTGCACGAAC CCCCCGTTCA GCCCGACCGC
     5461 TGCGCCTTAT CCGGTAACTA TCGTCTTGAG TCCAACCCGG TAAGACACGA CTTATCGCCA
     5521 CTGGCAGCAG CCACTGGTAA CAGGATTAGC AGAGCGAGGT ATGTAGGCGG TGCTACAGAG
     5581 TTCTTGAAGT GGTGGCCTAA CTACGGCTAC ACTAGAAGGA CAGTATTTGG TATCTGCGCT
     5641 CTGCTGAAGC CAGTTACCTT CGGAAAAAGA GTTGGTAGCT CTTGATCCGG CAAACAAACC
     5701 ACCGCTGGTA GCGGTGGTTT TTTTGTTTGC AAGCAGCAGA TTACGCGCAG AAAAAAAGGA
     5761 TCTCAAGAAG ATCCTTTGAT CTTTTCTACG GGGTCTGACG CTCAGTGGAA CGAAAACTCA
     5821 CGTTAAGGGA TTTTGGTCAT GAGATTATCA AAAAGGATCT TCACCTAGAT CCTTTTAAAT
     5881 TAAAAATGAA GTTTTAAATC AATCTAAAGT ATATATGAGT AAACTTGGTC TGACAGTTAC
     5941 CAATGCTTAA TCAGTGAGGC ACCTATCTCA GCGATCTGTC TATTTCGTTC ATCCATAGTT
     6001 GCCTGACTCC CCGTCGTGTA GATAACTACG ATACGGGAGG GCTTACCATC TGGCCCCAGT
     6061 GCTGCAATGA TACCGCGAGA CCCACGCTCA CCGGCTCCAG ATTTATCAGC AATAAACCAG
     6121 CCAGCCGGAA GGGCCGAGCG CAGAAGTGGT CCTGCAACTT TATCCGCCTC CATCCAGTCT
     6181 ATTAATTGTT GCCGGGAAGC TAGAGTAAGT AGTTCGCCAG TTAATAGTTT GCGCAACGTT
     6241 GTTGCCATTG CTGCAGGCAT CGTGGTGTCA CGCTCGTCGT TTGGTATGGC TTCATTCAGC
     6301 TCCGGTTCCC AACGATCAAG GCGAGTTACA TGATCCCCCA TGTTGTGCAA AAAAGCGGTT
     6361 AGCTCCTTCG GTCCTCCGAT CGTTGTCAGA AGTAAGTTGG CCGCAGTGTT ATCACTCATG
     6421 GTTATGGCAG CACTGCATAA TTCTCTTACT GTCATGCCAT CCGTAAGATG CTTTTCTGTG
     6481 ACTGGTGAGT ACTCAACCAA GTCATTCTGA GAATAGTGTA TGCGGCGACC GAGTTGCTCT
     6541 TGCCCGGCGT CAACACGGGA TAATACCGCG CCACATAGCA GAACTTTAAA AGTGCTCATC
     6601 ATTGGAAAAC GTTCTTCGGG GCGAAAACTC TCAAGGATCT TACCGCTGTT GAGATCCAGT
     6661 TCGATGTAAC CCACTCGTGC ACCCAACTGA TCTTCAGCAT CTTTTACTTT CACCAGCGTT
     6721 TCTGGGTGAG CAAAAACAGG AAGGCAAAAT GCCGCAAAAA AGGGAATAAG GGCGACACGG
     6781 AAATGTTGAA TACTCATACT CTTCCTTTTT CAATATTATT GAAGCATTTA TCAGGGTTAT
     6841 TGTCTCATGA GCGGATACAT ATTTGAATGT ATTTAGAAAA ATAAACAAAT AGGGGTTCCG
     6901 CGCACATTTC CCCGAAAAGT GCCACCTGAC GTCTAAGAAA CCATTATTAT CATGACATTA
     6961 ACCTATAAAA ATAGGCGTAT CACGAGGCCC TTTCGTCTTC AA 
//
