# Supplementary material for: Dissociation of the nuclear basket triggers chromosome loss in aging yeast
Source: eLife. 2025 Oct 30;14:RP104530. doi: 10.7554/eLife.104530 (PMC12574999; doi:10.7554/eLife.104530)
Supplement: Figure 4—figure supplement 1—source data 1. [file elife-104530-fig4-figsupp1-data1.zip]

Archive with 6 entries (5 files):
- Figure4-S1-source data1/
- __MACOSX/._Figure4-S1-source data1
- Figure4-S1-source data1/PCR uncroped no mark.tif
- __MACOSX/Figure4-S1-source data1/._PCR uncroped no mark.tif
- Figure4-S1-source data1/PCR uncroped no mark.png
- __MACOSX/Figure4-S1-source data1/._PCR uncroped no mark.png
